# Supplementary material for: Heterologous expression of formate dehydrogenase enables photoformatotrophy in the emerging model microalga, Picochlorum renovo
Source: Front Bioeng Biotechnol. 2023 Aug 29;11:1162745. doi: 10.3389/fbioe.2023.1162745 (PMC10497104; doi:10.3389/fbioe.2023.1162745)
Supplement: Supplementary file 1 [file Table1.XLSX]

## Sheet: Sheet1
NAD FDH	ATGGCAAAAGTTTTATGTGTTCTTTATGACGATCCAGTAGATGGATACCCAAAAACATATGCACGAGACGATCTACCTAAAATTGACCATTATCCAGGCGGTCAAACTCTTCCAACACCAAAAGCAATTGATTTTACTCCAGGTCAACTATTAGGATCAGTTTCAGGAGAATTAGGACTTCGTAAATATCTTGAAAGTAATGGTCACACTTTAGTAGTTACTTCAGATAAAGACGGCCCAGATTCAGTATTTGAACGTGAATTAGTTGACGCGGACGTAGTTATTTCACAACCATTTTGGCCAGCATATTTAACACCAGAACGTATTGCAAAAGCAAAAAATCTTAAATTAGCACTAACAGCGGGTATAGGTAGTGATCATGTAGATCTTCAAAGTGCA…
NADP FDH	ATGGCAAAAGTTTTATGTGTTCTTTATGACGATCCAGTAGATGGATACCCAAAAACATATGCACGAGACGATCTACCTAAAATTGACCATTATCCAGGCGGTCAAACTCTTCCAACACCAAAAGCAATTGATTTTACTCCAGGTCAACTATTAGGATCAGTTTCAGGAGAATTAGGACTTCGTAAATATCTTGAAAGTAATGGTCACACTTTAGTAGTTACTTCAGATAAAGACGGCCCAGATTCAGTATTTGAACGTGAATTAGTTGACGCGGACGTAGTTATTTCACAACCATTTTGGCCAGCATATTTAACACCAGAACGTATTGCAAAAGCAAAAAATCTTAAATTAGCACTAACAGCGGGTATAGGTAGTGATCATGTAGATCTTCAAAGTGCA…
Primers
oLRD205	TGGGCCGTAACTGACACTGAGAGAC
oLRD217	GTGCTTTACCCCTAGATAGCCTTGCTGAC
